# Supplementary material for: High NaCl Concentrations in Water Are Associated with Developmental Abnormalities and Altered Gene Expression in Zebrafish
Source: Int J Mol Sci. 2024 Apr 7;25(7):4104. doi: 10.3390/ijms25074104 (PMC11012806; doi:10.3390/ijms25074104)
Supplement: Supplementary file 1 [file ijms-25-04104-s001.zip]

Archive with 1 entries (1 files):
- ijms-2837973-supplementary.pdf
